# Supplementary material for: Synthesis of a Hexameric Magnesium 4-pyridyl Complex with Cyclohexane-like Ring Structure via Reductive C-N Activation
Source: Molecules. 2021 Nov 28;26(23):7214. doi: 10.3390/molecules26237214 (PMC8658945; doi:10.3390/molecules26237214)
Supplement: Supplementary file 1 [file molecules-26-07214-s001.zip]

Archive with 1 entries (1 files):
- molecules-1471143-supplementary.pdf
